# Supplementary material for: Steady-state solutions of split beams in electron storage rings
Source: Sci Rep. 2022 Nov 1;12:18383. doi: 10.1038/s41598-022-22857-y (PMC9626505; doi:10.1038/s41598-022-22857-y)
Supplement: Supplementary file 1 — Supplementary Legends. [file 41598_2022_22857_MOESM1_ESM.txt]

Scan of the modulation frequency in the case of a longitudinal RF frequency modulation at the second integer resonance. The top three plots represent the modes corresponding to the three smallest singular values, while the bottom two plots show the relations between these three singular values and the other (mostly much larger) singular values. The overview plot in the bottom left clearly shows the corresponding change of the dynamics since one additional singular value (orange and green markers) starts to shrink quickly once a bifurcation frequency is breached (vertical black lines).
